# Supplementary material for: Sepsis mimics among presumed sepsis patients at intensive care admission: a retrospective observational study
Source: Infection. 2024 Jan 27;52(3):1041–53. doi: 10.1007/s15010-023-02158-w (PMC11636973; doi:10.1007/s15010-023-02158-w)
Supplement: Supplementary file 2 — Supplementary file2 Supplement 2 - diagnoses and diagnostic categories in sepsis mimics.(XLSX 23 kb) [file 15010_2023_2158_MOESM2_ESM.xlsx]

## Sheet: Preface
Supplement to "Sepsis mimics among presumed sepsis patients at intensive care admission: a retrospective observational study"
Corresponding author: Maria Lengquist (maria.lengquist@med.lu.se), Lund University and Skåne University Hospital, Sweden
Journal: Infection
Year: 2023

## Sheet: Diagnoses and categories
Diagnostic category	Diagnosis as cause of ICU admission	Diagnostic subcategory	Total number of patients	Proportion of sepsis mimics	Number of patients with septic shock
Cardiovascular	Abdominal vascular disease	Pseudoaneurysm, stenosis, trashembolization of visceral circulation/pancreas/liver/intestines perioperatively/non-perioperatively causing circulatory/respiratory failure. Not manifest intestinal ischemia.	2	0.00304878	2
		Intestinal ischemia causing deterioration/failure of organ system, postoperative failure because of intestinal ischemia	3	0.00457317
	Acute heart failure	Acute heart failure as principal cause of deterioration, causing circulatory and/or respiratory failure. Pulmonary edema caused by acute heart failure, acute cardiogenic shock because of ischemic heart disease, low flow aortic stenosis, dilated cardiomyopathy, GUCH, decompensated valvular disease, right ventricular heart failure.	49	0.0746951	39
		Arrythmias as causes of circulatory failure: rapid atrial fibrillation, supraventricular arythmia, atrioventricular-blockage III.	2	0.00304878
		Obstructive shock on the basis of cardiac tamponade.	3	0.00457317
		Acute heart failure (cardiogenic shock) because of drugs and cytostatic treatment.	2	0.00304878
	Cardiac arrest	Cardiac arrest of unknown or multifactorial cause	16	0.0243902	15
	Cardiac arrest; cardiogenic	Because of primary cardiogenic cause; ischemic heart disease, underlying heart condition (transplantation), arrythmia, valvular disease	15	0.0228659	13
	Cardiac arrest; hypoxia	Cardiac arrest b/o hypoxia, due to respiratory failure or strangulation/drowning/hanging	14	0.0213415	12
	Acute myocardial infarction	Acute myocardial infarction with secondary heart failure/circulatory failure.	13	0.0198171	9
	Chronic heart failure; exacerbation	Acute exacerbation/decompensation of chronic heart failure, heart failure on the basis of dilated/restrictive/hypertrophic cardiomyopathy.	18	0.027439	8
	Circulatory failure	Circulatory failure/shock/instability unspecified. Multifactorial. No other diagnoses (more specific or infectious) described as focus/cause of the circulatory failure.	10	0.0152439	19
		Observation for SIRS/post operative circulatory failure postoperatively after abdominal/urological surgery/other major surgery, to the ICU ward because of instability during surgery or post-operatively	12	0.0182927
		Toxic inflammatory reaction to injected substance, causing SIRS and circulatory failure.	1	0.00152439
		Circulatory failure on the basis of hypovolemia. Hemodynamic instability/shock because of interstitial and intraabdominal fluid loss secondary to surgery/gastrointestinal losses/high flow in ostomy. Not because of hemorrhage.	4	0.00609756
	Hemorrhage	Hemorrhage causing circulatory failure/organ failure/shock including postoperative hemorrhage.	7	0.0106707	14
		Hemorrhage in the esophagus, hemorrhaging esophageal varices/ulcus, observation for hematemesis, upper gastrointestinal hemorrhage to the ICU for preoperative optimization, lower gastrointestinal hemorrhage.	14	0.0213415
		Hemorrhage because of hip fracture or periprosthetic hip fracture	1	0.00152439
		Hemorrage because of ruptured aortic aneurysm/other large arterial vessel	6	0.00914634
	Pulmonary embolism	Pulmonary embolism as cause of organ failure	8	0.0121951	2
Renal	Acute kidney injury	Acute kidney failure unspecified, kidney insufficiency resulting in intoxication with metformin, deranged electrolytes and impaired consciousness, acute kidney failure on multifactorial basis, AKF b/o hypovolemia/dehydration, b/o post-renal obstruction	13	0.0198171	5
		Acute kidney failure on the basis of rhabdomyolysis caused by pressure ulcers/compartment syndrome	4	0.00609756
	Chronic kidney failure; exacerbation	Acute exacerbation of chronic kidney failure.	6	0.00914634	2
Autoimmune	Autoimmune disease	Non-infectious inflammation of central nervous system (CNS); encephalitis, myelitis. Acute disseminated encephalomyelitis (ADEM).	1	0.00152439	7
		Myastenia Gravis as cause of respiratory failure. Exacerbation of chronic MG.	1	0.00152439
		Vasculitis as source of multiorgan failure, Wegeners granulomatosis/vasculitis unspecified as cause of lung bleeding which causes respiratory failure, systemic lupus erythematosus/IgG4-related/polyartritis/antiphospholipid syndrome giving thrombocytopenia.	10	0.0152439
Others	Endocrine disorders	Hypothyreosis with fever, impared consciousness.	1	0.00152439	0
	Haematological disease	Thrombotic thrombocytopenic purpura (TTP). Not haematological malignancy.	1	0.00152439	0
	Hypothermia	Hypothermia unspecified, admission to the ICU for warming of a hypothermic patient.	1	0.00152439	0
	ICU Observation	Observation/monitoring without other known organ failure as cause of admission to the IC. Not in connection to surgery.	2	0.00304878	15
		Unplanned perioperative care as cause of admission to the ICU on the basis of trauma, delayed extubation, SIRS post-operatively, post-operative observation unspecified, surgery for vascular disease in abdomen/intestinal ischemia/anastomotic leakage, perioperative observation/care/post-operative lactatemia. Organ failure not severe enough to classify as organ failure as principal cause of ICU admi…	25	0.0381098
	Electrolyte imbalance	Hyperkalemia as principal cause of admission to the ICU.	2	0.00304878	2
		Hypernatremia as principal cause of admission to the ICU.	2	0.00304878
		Hyponatremia as principal cause of admission to the ICU	3	0.00457317
	Malnutrition	Anaemia because of chronic malnutrition.	1	0.00152439	0
	Anaphylaxis	Anaphylactic shock unspecified	1	0.00152439	1
	Poisoning	Poisoning unspecified, intoxication/poisoning by ethanol/opiates/benzodiazepines/central nervous system stimulants/drugs unspecified/narcotics unspecified, overdose of methotrexate/iatrogenic intoxication of sedatives	37	0.0564024	12
	Alcohol withdrawal syndrome	Acute withdrawal syndrome, alcohol abstinence. Resulting in ketoacidosis, hypertension, pyrexia, hypernatremia.	1	0.00152439	0
	Hyperglycemia	Hyperglycemia unspecified. No specific diagnosis other than hyperglycemia stated.	2	0.00304878	1
		Ketoacidosis, diabetic ketoacidosis	7	0.0106707
		Hyperosmolar nonketotic hyperglycemia	4	0.00609756
	Lactic acidosis	Lactic acidosis with unknown cause.	1	0.00152439	2
		Lactic acidosis because of metformin intoxication.	2	0.00304878
	Preeclampsia	Preeclampsia and/or eclampsia.	3	0.00457317	3
Neurological	Impaired Consciousness	Encephalopathy, for example on the basis of liver failure or renal failure	8	0.0121951	4
		Impaired consciousness of unclear/unknown/unspecified cause. For example hypoglycemia.	12	0.0182927
	Seizures	Convulsions unspecified/unknown cause/non-epileptic origin. Including suspected functional convulsions. PRES (posterior reversible encephalopathy syndrome) b/o hypertension.	8	0.0121951	5
		Epileptic seizures of known origin.	6	0.00914634
		Status epilepticus, refractory status epilepticus	6	0.00914634
	Intracranial hemorrhage	Intracerebral hemorrhage	1	0.00152439	5
		Intracranial hemorrhage, unspecified or mixed	8	0.0121951
		Subarachnoid hemorrhage	5	0.00762195
		Subdural hematoma, subdural hematoma as cause of impaired consciousness.	2	0.00304878
	Stroke	Cerebral ischemic infarction b/o embolus/arterial stenosis, cerebral venous thrombosis. Intracerebral hemorrhage secondary to ischemic stroke.	9	0.0137195	3
Liver failure	Liver failure	Acute liver failure because of drugs	1	0.00152439	6
		Acute exacerbation of chronic liver failure	5	0.00762195
		Liver failure because of alcohol. Not only liver failure induced metabolic encephalopaty but additional organ failure.	1	0.00152439
Malignancy	Malignancy	Lymphoma as cause of organ failure	4	0.00609756	13
		Malignancy/cancer unspecified	3	0.00457317
		Malignancy/cancer of the respiratory system which causes respiratory failure/upper airway obstruction/other organ failure	3	0.00457317
		Malignancy/cancer of the central nervous system	1	0.00152439
		Haematological malignancy with secondary organ failure, eg. Coagulopathy, respiratory failure	5	0.00762195
		Metastatic malignancy with secondary multiorgan failure/palliative state	7	0.0106707
Pancreatitis	Pancreatitis	Pancreatitis	5	0.00762195	3
Respiratory	Pneumonitis; aspiration	Pneumonitis secondary to aspiration of gastric contents/blood	13	0.0198171	5
	Pneumonitis; non-infectious	Pneumonitis because of non-infectious cause, for example cytostatic therapy/tumour lysis syndrome/radiation	2	0.00304878	1
	Hypertensive pulmonary edema	Pulmonary edema/hypertensive pulmonary edema not because of heart failure/non-specific/unclear origin. Including preeclamptic pulmonary edema/over-hydration without other organ failure.	16	0.0243902	6
	Infectious COPD exacerbation	COPD exacerbation with expressed strong suspicion of infectious cause. Primarily COPD exacerbation, might also be suspected pneumonia but primarily obstructive respiratory failure as cause of ICU admission. Clinically single organ failure, not systemic organ failure, not assessed clinically as sepsis.	15	0.0228659	3
	Noninfectious COPD exacerbation	COPD exacerbation without stated infectious cause or where infectious cause has been ruled out	25	0.0381098	5
	Pneumothorax	Pneumothorax as cause of respiratory failure/ICU admission	3	0.00457317	1
	Chronic Pulmonary fibrosis; exacerbation	Respiratory failure because of exacerbation of pulmonary fibrosis	6	0.00914634	3
	Respiratory failure	Respiratory failure unspecified/unknown origin. Including: hypercapnic and/or hypoxic respiratory failure without known cause, pulmonary bleeding without known origin. Hypercapnia because of obesity, neuromuscular disease, reaction to stem cell transplantation, secretions. Pulmonary edema b/o non-cardiac causes (for example over-hydration) and cardiac causes, without circulatory failure.	68	0.103659	19
		Asthma as principal cause of respiratory failure.	1	0.00152439
	Respiratory failure; post-operative	Post-operative respiratory failure, including exacerbation of chronic respiratory disease/ secretions. Within a few days of surgery, assessed as related to surgical procedure and anaesthesia. Complications secondary to thoracic surgery, eg. Leakage after lobectomy/post-operative infection/post-operative pleural fluid (encapsuled)	5	0.00762195	1
Upper airway obstruction	Upper airway obstruction	Upper airway obstruction causing need for observation/readiness for intubation in the ICU or need for ventilator therapy. Because of: laryngeal edema, bilateral recurrent laryngeal nerve paralysis (secondary to amyotrophic lateral sclerosis, ALS), Reinke edema, angioedema, tracheal stenosis, obstruction of tracheal canula, expansive mass obstructing the airway (tumour), inhalation of smoke (burns…	20	0.0304878	5
Sepsis	Sepsis; abdomen	Sepsis with suspected abdominal focus without specified infection or origin, sepsis because of cholecystitis/perforated diverticulitis/other perforation/after ERC/ileus	2	0.00304878	2
		Biliary tract as source of suspected sepsis	1	0.00152439
	Sepsis; urinary tract	Suspected sepsis with suspected urinary tract focus, without specified infection	5	0.00762195	3
	Sepsis; airways	Suspected sepsis with suspected airway focus, without specified infection	4	0.00609756	5
		Pneumonia unspecified, suspected sepsis on the basis of pneumonia, suspected pneumonia assessed as the cause of organ failure, nosocomial pneumonia, organized pneumonia, abscess/empyema in lung.	8	0.0121951
	Sepsis; neutropenic	Neutropenic suspected sepsis without verified/unknown/unclear cause	3	0.00457317	2
	Sepsis; other	Suspected sepsis with multifactorial/unspecified focus/source	15	0.0228659	10
Trauma	Trauma	Multitrauma/trauma as cause of single or multiple organ failure	13	0.0198171	6
