# Supplementary material for: Sepsis mimics among presumed sepsis patients at intensive care admission: a retrospective observational study
Source: Infection. 2024 Jan 27;52(3):1041–53. doi: 10.1007/s15010-023-02158-w (PMC11636973; doi:10.1007/s15010-023-02158-w)
Supplement: Supplementary file 3 — Supplementary file3 Supplement 3 - variable list, data sources and proportions missing for variables in Table 1.(XLSX 13 kb) [file 15010_2023_2158_MOESM3_ESM.xlsx]

## Sheet: Preface
Supplement to "Sepsis mimics among presumed sepsis patients at intensive care admission: a retrospective observational study"
Corresponding author: Maria Lengquist (maria.lengquist@med.lu.se), Lund University and Skåne University Hospital, Sweden
Journal: Infection
Year: 2023

## Sheet: Variable list and missing
	Sepsis mimics	Confirmed sepsis	Data source	Definition of variable
n	656	2008
	Missing (%)	Missing (%)
Age, years	0	0	PasIVA	Age in years
Male sex	0	0	PasIVA
At ICU admission
Clinician suspicion of infection	0	0	EMR	Explicit suspicion of infection, stated in the medical records at ICU admission
Antibiotics before blood culture	0	0	EMR	Antibiotics given before blood culture sampled
Hospital LOS before ICU, days	0	0	PasIVA	Days in the hospital, before ICU admission
Shock	0	0	PasIVA (vasopressor), EMR (vasopressor), lab (lactate)	Shock criteria: vasopressor use (norepinephrine, epinephrine) 1 hour before/after ICU admission in combination with lactate>2 mmol/L 24 hours before/after ICU admission,
Vasopressor at ICU admission	0	0	PasIVA (SOFA-score), EMR	Norepinephrine, epinephrine 1 hour before/after ICU admission
PF-ratio	11.4	10.1	PasIVA (SAPS-3)	PaO2/FiO2, worst value 1 hour before/after ICU admission
Biomarkers and vital signs
Lactate	0.0	0.05	Lab	Highest lactate 24 hours before/after ICU admission
Procalcitonin	56.7	43.97	Lab	Highest PCT 24 hours before/after ICU admission
C-reactive protein	0.2	0.05	Lab	Highest CRP 24 hours before/after ICU admission
WBC	0.0	0.05	Lab	Highest WBC 24 hours before/after ICU admission
Body temperature	0.5	0.7	PasIVA (SAPS-3)	Highest body temperature 1 hour before/after ICU admission
Body temperature>38	0.5	0.7	PasIVA (SAPS-3)	Body temperature >38°C 1 hour before/after ICU admission
Hypothermia	0.5	0.7	PasIVA (SAPS-3)	Body temperature <36°C 1 hour before/after ICU admission
Diagnostic coding
Sepsis diagnosis	0	0	PasIVA	ICD-10 diagnostic code R57.2, R65.1, A41.9 registered as main or secondary diagnosis at ICU discharge
SAPS-3 and SOFA at ICU admission
SAPS-3 score	0	0	PasIVA	Cumulative SAPS-3 score (based on values 1 hour before/after ICU admission). Missing sub-variables are assumed to be normal (=give no points).
SOFA score	0	0	PasIVA	Cumulative SOFA score (based on values 1 hour before/after ICU admission). For missing organ SOFA variables, score is assumed to be zero.
Respiratory SOFA	13.1	11.9	PasIVA	Organ SOFA score (based on P/F- ratio 1 hour before/after ICU admission)
Coagulation SOFA	8.2	8.6	PasIVA	Organ SOFA score (based on thrombocyte count 1 hour before/after ICU admission)
Liver SOFA	9.5	10.6	PasIVA	Organ SOFA score (based on bilirubin levels 1 hour before/after ICU admission)
Cardiovascular SOFA	1.2	1	PasIVA	Organ SOFA score (based on vasopressor/inotropic need and blood pressure 1 hour before/after ICU admission)
CNS SOFA	0.3	0.4	PasIVA	Organ SOFA score (based on level of consciousness 1 hour before/after ICU admission)
Renal SOFA	2.4	2.9	PasIVA	Organ SOFA score (based on creatinine level and urine output 1 hour before/after ICU admission)
Comorbidities
Immunosuppression	0	0	EMR	Immunosuppressive therapy (e.g. steroids, methotrexate) or immunosuppressive disease (e.g. neutropenia)
Diabetes Mellitus	0	0	EMR	Diabetes mellitus requiring medical treatment
Cardiovascular disease	0	0	EMR	E.g. ischemic heart disease, congestive heart failure, arrhythmia, valvular disease, previous stroke/TIA, peripheral vascular disease
Respiratory disease	0	0	EMR	E.g. COPD, severe asthma (daily medical treatment), pulmonary fibrosis, restrictive pulmonary disease, pulmectomy)
Liver disease	0	0	EMR	E.g. hepatitis, hepatic cirrhosis.
Malignancy	0	0	EMR	Solid tumours or disseminated malignancies. Not if solid tumour and curative treatment without relapse for at least one year.
Renal disease	0	0	EMR	Chronic renal failure, including chronic dialysis.
Hematological disease	0	0	EMR	Including haematological malignancies.
Body Mass Index	28.2	26.5	EMR	Weight and height registered in the medical records. Preferably measured weight and height. If not available, estimated height and weight are used. If multiple weights are registered durin the hospital admission, the earliest and lowest is used.
Outcomes
ICU LOS	0	0	PasIVA	Cumulative ICU length of stay. If transfer between ICUs, the cumulative ICU stay was calculated.
Hospital LOS	0	0	EMR	Time before admission to hospital and discharge from hospital (discharge to home/nursing home/rehabilitation, or death at hospital).
ICU mortality	0	0	PasIVA	Died in the ICU during the same ICU admission.
Hospital mortality	0	0	EMR	Died in the hospital during the same hospital admission.
30-day mortality	1.2	0.8	PasIVA	Died within 30 days after ICU admission
CRRT during ICU stay	0	0	PasIVA	CRRT treatment during current ICU stay
Invasive ventilation during ICU stay	0	0	PasIVA	Invasive ventilation (intubation/tracheostomy and subsequent ventilatory support) during ICU stay

## Sheet: Data sources
Data source	Explanation
PasIVA	The software used to collect data to the Swedish Intensive care Registry (SIR).
EMR	Electronic Medical Records
Lab	The hospital laboratory for routine laboratory tests
